# Supplementary material for: Effect of Chia (Salvia hispanica L.) Associated with High-Fat Diet on the Intestinal Health of Wistar Rats
Source: Nutrients. 2022 Nov 21;14(22):4924. doi: 10.3390/nu14224924 (PMC9696280; doi:10.3390/nu14224924)
Supplement: Supplementary file 1 [file nutrients-14-04924-s001.zip]

Archive with 1 entries (1 files):
- nutrients-2036154-supplementary.pdf
